# Supplementary material for: 1-(4-Fluoro­phen­yl)-2-(1H-1,2,4-triazol-1-yl)ethanone hemihydrate
Source: Acta Crystallogr Sect E Struct Rep Online. 2011 Nov 5;67(Pt 12):o3170. doi: 10.1107/S1600536811045429 (PMC3238841; doi:10.1107/S1600536811045429)
Supplement: Supplementary file 2 [file e-67-o3170-Isup2.hkl]

# 
# h,k,l, Fc-squared, Fo-squared, sigma(Fo-squared) and status flag 
# 
data_I
_shelx_title '    X in Pbcn' 
_shelx_refln_list_code          4 
_shelx_F_calc_maximum      204.57 
_exptl_crystal_F_000       888.00 
_reflns_d_resolution_high  0.8289 
 
loop_ 
 _symmetry_equiv_pos_as_xyz 
 'x, y, z' 
 '-x+1/2, -y+1/2, z+1/2' 
 'x+1/2, -y+1/2, -z' 
 '-x, y, -z+1/2' 
 '-x, -y, -z' 
 'x-1/2, y-1/2, -z-1/2' 
 '-x-1/2, y-1/2, z' 
 'x, -y, z-1/2' 
 
_cell_length_a    24.4190 
_cell_length_b    10.1470 
_cell_length_c     8.2410 
_cell_angle_alpha  90.000 
_cell_angle_beta   90.000 
_cell_angle_gamma  90.000 
 
_shelx_F_squared_multiplier     1.000 
 
loop_ 
 _refln_index_h 
 _refln_index_k 
 _refln_index_l 
 _refln_F_squared_calc 
 _refln_F_squared_meas 
 _refln_F_squared_sigma 
 _refln_observed_status 
   2   0   0     2913.01     3201.04     36.99 o 
   8   0   0    16376.86    17981.38    190.91 o 
  12   0   0    19326.25    22135.21    424.80 o 
  16   0   0     1192.78     1203.35     24.39 o 
  18   0   0      283.67      274.17     24.42 o 
  20   0   0     1525.27     1623.99     22.80 o 
  22   0   0       17.05       12.86     16.88 o 
  24   0   0       84.26       65.69     11.62 o 
  26   0   0       54.54       78.27     10.00 o 
  28   0   0       90.82      121.88     10.96 o 
   5   1   0      313.58      305.46      4.69 o 
   9   1   0      112.02      138.55      5.69 o 
  13   1   0     2307.62     2627.83     35.50 o 
  15   1   0      752.27      781.81     12.35 o 
  17   1   0       64.63       71.85      4.96 o 
  19   1   0      525.24      511.65     21.37 o 
  21   1   0       19.66        9.01      5.64 o 
  23   1   0      452.06      390.78     14.83 o 
  25   1   0       20.75       27.82      6.69 o 
  27   1   0       76.01       83.93      8.14 o 
  29   1   0        0.04       -4.49      6.89 o 
   4   2   0      987.76     1188.62     14.03 o 
   8   2   0     1486.43     1564.72     19.17 o 
  10   2   0       28.75       27.46      7.27 o 
  12   2   0       73.90       80.86      4.24 o 
  14   2   0      248.76      212.69      6.95 o 
  16   2   0       15.66       10.01      3.63 o 
  18   2   0       29.47       25.39      4.62 o 
  20   2   0        8.76       10.05      6.75 o 
  22   2   0       27.83       31.11      5.72 o 
  24   2   0        1.51        0.35      5.52 o 
  26   2   0       28.73       25.14      6.63 o 
  28   2   0        5.83        3.50      5.93 o 
   1   3   0      230.60      262.84     13.54 o 
   3   3   0    20988.07    22135.54    584.22 o 
   7   3   0     1617.17     1749.51     14.94 o 
   9   3   0      435.16      434.41      9.00 o 
  11   3   0      279.43      247.63      8.25 o 
  13   3   0      769.18      733.33     14.71 o 
  15   3   0     1066.54     1134.17     15.58 o 
  17   3   0      220.27      217.33     20.70 o 
  19   3   0      953.56     1001.97     28.35 o 
  21   3   0        2.87       -2.27      7.93 o 
  23   3   0      553.78      560.41     16.42 o 
  25   3   0        0.03        1.29      5.99 o 
  27   3   0        1.39       -6.28      6.28 o 
   0   4   0       20.58       14.15      4.08 o 
   2   4   0       54.78       54.07      3.29 o 
   6   4   0     2141.32     1932.96   1174.06 o 
   8   4   0     2154.49     2368.03     42.14 o 
  10   4   0     1606.36     1650.57     46.28 o 
  12   4   0      300.28      299.59     10.65 o 
  14   4   0      185.51      185.15      7.21 o 
  16   4   0      559.44      546.58     22.23 o 
  18   4   0     2039.71     2167.47     28.56 o 
  20   4   0        9.39       13.91      7.48 o 
  22   4   0        1.12       16.81      8.69 o 
  24   4   0      169.98      188.64      9.86 o 
  26   4   0       38.48       44.14      7.45 o 
   1   5   0      441.73      443.06      8.59 o 
   3   5   0      572.22      637.85     10.04 o 
   5   5   0     1978.80     2316.42     20.26 o 
   7   5   0      505.63      528.31     31.65 o 
   9   5   0      379.42      389.06      9.02 o 
  11   5   0        4.03        4.36      3.53 o 
  13   5   0       46.29       40.04      4.85 o 
  15   5   0      422.47      418.81     12.62 o 
  17   5   0        0.07        4.18      7.04 o 
  19   5   0        0.59        1.21      6.56 o 
  21   5   0       93.54       90.38      8.09 o 
  23   5   0        2.19        2.63      5.70 o 
  25   5   0        9.86       11.83      6.78 o 
   0   6   0      633.72      615.43     15.35 o 
   2   6   0      131.05      131.09      5.69 o 
   4   6   0     3068.55     3417.02     27.27 o 
   6   6   0        6.54       19.20      9.35 o 
   8   6   0      182.49      178.30      7.48 o 
  10   6   0       85.03       73.80      5.59 o 
  12   6   0      128.30      132.80     11.02 o 
  14   6   0      606.45      645.58     13.60 o 
  16   6   0     1920.49     2004.62     24.92 o 
  18   6   0        6.88       12.12     10.29 o 
  20   6   0      180.02      199.90     10.23 o 
  22   6   0        9.01       10.20      6.15 o 
  24   6   0        8.80       14.51      6.88 o 
   1   7   0       19.20       18.88      4.31 o 
   3   7   0        2.47        3.26      4.23 o 
   5   7   0       61.74       57.27      5.38 o 
   7   7   0      131.20      122.59     11.94 o 
   9   7   0      134.18      159.03      7.05 o 
  11   7   0       12.67       13.81      5.26 o 
  13   7   0      121.01      110.55      7.21 o 
  15   7   0      302.27      309.99     20.55 o 
  17   7   0       38.88       24.68     11.60 o 
  19   7   0      204.88      207.97     11.15 o 
  21   7   0        2.14        2.66      6.97 o 
  23   7   0       38.29       51.10      7.81 o 
   0   8   0        0.08        6.37      7.77 o 
   2   8   0       56.50       58.67      5.54 o 
   4   8   0        0.29       -4.64      4.64 o 
   6   8   0       29.38       34.01      5.23 o 
   8   8   0        3.69       -4.43      7.93 o 
  10   8   0       57.48       59.70      6.28 o 
  12   8   0       12.65       13.87      5.18 o 
  14   8   0       22.17       20.98      6.22 o 
  16   8   0       48.95       46.49      7.66 o 
  18   8   0        0.46        1.48      6.19 o 
  20   8   0       10.33       15.21      6.61 o 
  22   8   0        0.96       -3.50      7.08 o 
   1   9   0       28.61       21.08      5.92 o 
   3   9   0      237.44      275.03     13.14 o 
   5   9   0       92.48       83.67      7.23 o 
   7   9   0        9.85       15.06      5.27 o 
   9   9   0       34.13       28.91      6.46 o 
  11   9   0        3.17        2.94      5.22 o 
  13   9   0        0.85       -4.48      5.88 o 
  15   9   0        7.44       13.21      6.55 o 
  17   9   0       29.48       36.14      7.25 o 
  19   9   0       45.87       51.20      8.13 o 
   0  10   0      112.81      115.87     11.93 o 
   2  10   0      413.47      416.51     13.31 o 
   4  10   0      143.98      156.72     12.74 o 
   6  10   0       48.60       40.79      6.61 o 
   8  10   0      175.42      173.42     10.25 o 
  10  10   0      196.75      229.46     19.29 o 
  12  10   0       26.85       27.80      7.45 o 
  14  10   0        4.96        0.19     10.06 o 
  16  10   0       18.72       33.73     12.68 o 
   1  11   0       47.74       44.76      7.55 o 
   3  11   0       86.50       85.24     10.08 o 
   5  11   0       33.83       37.17      7.32 o 
   7  11   0       62.86       71.08      7.84 o 
   9  11   0       66.28       81.18     10.81 o 
  11  11   0        0.46       10.85      9.81 o 
   0  12   0       15.47       38.35     11.02 o 
   2  12   0       11.58        5.54      8.60 o 
   4  12   0       16.17       19.11      7.73 o 
   2   1   1      413.33      370.56      7.32 o 
   3   1   1      322.86      312.40      5.17 o 
   4   1   1     4305.85     3898.11    129.09 o 
   5   1   1      722.26      645.45     20.03 o 
   6   1   1      979.17      898.15     58.56 o 
   7   1   1        4.51        3.96      1.84 o 
   8   1   1        0.49       -0.91      1.62 o 
   9   1   1       88.69       87.25      3.59 o 
  10   1   1        5.24        1.82      2.14 o 
  11   1   1      626.22      632.01      9.63 o 
  12   1   1     2983.72     3219.71     29.83 o 
  13   1   1        6.91       -0.39      4.00 o 
  14   1   1       36.54       34.17      3.74 o 
  15   1   1       18.54       22.28      3.78 o 
  16   1   1      575.32      605.64     21.34 o 
  17   1   1      197.40      212.44     10.62 o 
  18   1   1       40.07       37.73      6.69 o 
  19   1   1       38.82       -5.50     24.32 o 
  20   1   1       30.72       22.19     21.57 o 
  21   1   1      107.81       47.53     27.03 o 
  22   1   1      298.33      239.11     65.72 o 
  23   1   1       33.88     -102.71    175.24 o 
  24   1   1      239.62      188.83     10.53 o 
  25   1   1        2.70      -81.75     93.34 o 
  26   1   1       28.87       30.70      7.31 o 
  27   1   1        6.52       -0.05      6.80 o 
  28   1   1        6.64        1.71      7.61 o 
  29   1   1        0.53      -11.15     11.15 o 
   1   2   1    41850.08    40648.95   3732.06 o 
   2   2   1     7288.25     6524.36    122.75 o 
   5   2   1      423.57      421.30      6.51 o 
   6   2   1       18.75       20.68      2.14 o 
   7   2   1       33.03       30.65      2.36 o 
   8   2   1        6.27        5.37      1.94 o 
   9   2   1        1.86        0.92      3.53 o 
  10   2   1      100.64       96.40      4.13 o 
  11   2   1      521.92      564.79      9.36 o 
  12   2   1        7.65        4.04      3.76 o 
  13   2   1      117.72      122.54      5.75 o 
  14   2   1     1273.46     1324.35     15.88 o 
  15   2   1       67.84       76.16     11.42 o 
  16   2   1      154.61      155.16      9.43 o 
  17   2   1      466.73      426.63     18.88 o 
  18   2   1       12.86        8.52      4.84 o 
  19   2   1       36.15       34.67      6.02 o 
  20   2   1       22.16       28.20     11.63 o 
  21   2   1       50.72       48.82      6.10 o 
  22   2   1       60.61       73.37      6.78 o 
  23   2   1       13.26       19.74     23.38 o 
  24   2   1      120.47      120.66      8.77 o 
  25   2   1       21.96       11.05     16.21 o 
  26   2   1        0.25       -4.33      7.29 o 
  27   2   1        0.18        1.58      6.49 o 
  28   2   1        1.63       -3.18      6.75 o 
   2   3   1       42.73       41.69      2.77 o 
   3   3   1     5716.37     5290.12    128.80 o 
   6   3   1     1615.06     1694.37     47.83 o 
   7   3   1       38.57       38.96      2.98 o 
   8   3   1      363.59      391.22     13.03 o 
   9   3   1      294.74      299.81      7.59 o 
  10   3   1        1.42        4.88      3.69 o 
  11   3   1        8.61        4.79      2.99 o 
  12   3   1     1156.87     1235.09     30.44 o 
  13   3   1       24.26       27.39      3.97 o 
  14   3   1      138.98      157.41      6.32 o 
  15   3   1      103.84      102.82     10.57 o 
  16   3   1      246.83      253.08     21.64 o 
  17   3   1      283.48      282.78      9.38 o 
  18   3   1        0.34       -3.17      5.26 o 
  19   3   1        1.86       10.80      5.83 o 
  20   3   1       40.12       35.84      5.67 o 
  21   3   1        0.49       13.48      9.65 o 
  22   3   1      112.46      105.99      8.44 o 
  23   3   1       16.67       31.61     12.65 o 
  24   3   1       10.17       19.17      5.69 o 
  25   3   1        3.71        1.33      6.08 o 
  26   3   1       15.06       19.60      6.19 o 
  27   3   1        2.02        4.59      5.71 o 
  28   3   1        1.03        1.06      6.41 o 
   0   4   1      328.83      375.81     10.12 o 
   1   4   1      949.07      910.61     10.80 o 
   2   4   1      556.14      593.77     13.07 o 
   3   4   1        0.48        0.92      2.43 o 
   4   4   1      771.57      752.16     17.63 o 
   5   4   1      282.10      276.83      9.42 o 
   6   4   1      300.02      324.55      7.23 o 
   7   4   1      738.82      843.48     11.36 o 
   8   4   1       17.40       28.71      3.33 o 
   9   4   1      110.19      101.05      4.92 o 
  10   4   1       11.91       11.16      3.17 o 
  11   4   1      277.34      276.66     11.03 o 
  12   4   1       24.00       23.31      9.37 o 
  13   4   1       34.03       36.96      9.56 o 
  14   4   1        0.79        3.17      3.48 o 
  15   4   1      359.01      337.16      9.85 o 
  16   4   1      481.73      526.15     11.99 o 
  17   4   1       45.10       33.77      6.98 o 
  18   4   1      528.88      525.63     13.90 o 
  19   4   1        9.52       15.11      5.87 o 
  20   4   1       68.39       53.50      9.18 o 
  21   4   1      122.99      130.85      8.50 o 
  22   4   1       36.44       33.90      6.80 o 
  23   4   1        0.01       -7.58      7.58 o 
  24   4   1       21.61       25.78      6.84 o 
  25   4   1        2.88        0.33      6.33 o 
  26   4   1        4.83        7.50      6.01 o 
  27   4   1        2.21        0.54      6.34 o 
   1   5   1      119.43      108.12      5.78 o 
   2   5   1     1944.57     2063.60     17.87 o 
   3   5   1      136.31      120.62      5.69 o 
   4   5   1        4.73        8.60      3.41 o 
   5   5   1     1195.41     1281.46     14.62 o 
   6   5   1      387.26      457.92     10.69 o 
   7   5   1       53.86       62.09      4.49 o 
   8   5   1      516.23      604.46     10.59 o 
   9   5   1        4.61       -1.20      3.26 o 
  10   5   1       18.32       33.46      7.77 o 
  11   5   1      184.75      153.79      6.41 o 
  12   5   1       78.49       99.57     10.46 o 
  13   5   1        0.50        6.36      3.67 o 
  14   5   1        0.51       -4.16      4.16 o 
  15   5   1       65.30       70.98      5.79 o 
  16   5   1      458.34      471.91     12.15 o 
  17   5   1      104.17      104.01      7.84 o 
  18   5   1      121.45      126.64      8.34 o 
  19   5   1        2.35        1.50      6.26 o 
  20   5   1      248.01      242.73     10.84 o 
  21   5   1       45.82       60.84      9.75 o 
  22   5   1        0.06       -8.22      8.22 o 
  23   5   1        5.19        5.23      6.53 o 
  24   5   1        0.44       -5.23      6.06 o 
  25   5   1        0.18        7.06      5.93 o 
  26   5   1       32.71       42.65     14.34 o 
   0   6   1      357.39      366.37     12.34 o 
   1   6   1      110.68      104.63      5.31 o 
   2   6   1      214.78      210.55      8.71 o 
   3   6   1       93.57       98.44      6.29 o 
   4   6   1        4.62        5.38      3.32 o 
   5   6   1       10.81       13.14      3.74 o 
   6   6   1      217.32      222.13      7.22 o 
   7   6   1      156.80      178.49      7.54 o 
   8   6   1       19.93       11.75      4.24 o 
   9   6   1      383.23      386.42     11.85 o 
  10   6   1       76.69       70.11     12.89 o 
  11   6   1       85.66       99.76      7.56 o 
  12   6   1       54.18       60.16      5.36 o 
  13   6   1       47.37       53.84      8.80 o 
  14   6   1       97.79       88.37      7.02 o 
  15   6   1       42.96       43.32      7.55 o 
  16   6   1        0.05       -4.31      5.71 o 
  17   6   1      647.27      658.07     35.72 o 
  18   6   1       15.31       16.02      6.57 o 
  19   6   1       58.62       63.40      7.35 o 
  20   6   1        1.50        1.68      6.75 o 
  21   6   1        0.00       12.10      6.18 o 
  22   6   1        5.51        3.64      6.94 o 
  23   6   1        2.77        4.19     11.05 o 
  24   6   1        0.63        1.33      6.80 o 
  25   6   1        4.06       -1.16      8.95 o 
   1   7   1        0.31        9.18      4.08 o 
   2   7   1      346.74      350.93      9.55 o 
   3   7   1       25.21       28.87      4.80 o 
   4   7   1      586.06      623.59     13.58 o 
   5   7   1        2.94        4.86      4.05 o 
   6   7   1       96.63       89.06      6.18 o 
   7   7   1      129.08      129.61     13.09 o 
   8   7   1       14.08       14.03      4.54 o 
   9   7   1        0.08        4.13      3.95 o 
  10   7   1        0.91        8.12      4.05 o 
  11   7   1        5.17        4.69      4.66 o 
  12   7   1       15.66       16.78      4.97 o 
  13   7   1        9.83       22.15      5.29 o 
  14   7   1      210.02      240.34     24.01 o 
  15   7   1       28.60       20.58     11.34 o 
  16   7   1       24.32       20.64     11.50 o 
  17   7   1       10.09        8.13     13.82 o 
  18   7   1        0.31       -4.13      6.18 o 
  19   7   1      138.89      154.44     10.08 o 
  20   7   1        3.86       -4.82     15.60 o 
  21   7   1        9.10       10.15      7.01 o 
  22   7   1        2.72       -6.94      6.94 o 
  23   7   1        5.21        9.55      7.02 o 
   0   8   1      399.03      398.89     15.34 o 
   1   8   1       43.64       51.08      7.90 o 
   2   8   1       27.11       33.32     10.58 o 
   3   8   1       36.19       36.72      5.74 o 
   4   8   1       33.33       45.76      6.82 o 
   5   8   1       10.20        4.82      4.98 o 
   6   8   1        1.29       -0.19      4.71 o 
   7   8   1       16.63       10.68      5.09 o 
   8   8   1      233.40      219.79      9.32 o 
   9   8   1       58.62       57.99      7.33 o 
  10   8   1       37.01       31.23      5.97 o 
  11   8   1       14.68       10.65     10.61 o 
  12   8   1        7.13       -2.26      5.58 o 
  13   8   1       10.77       22.35      7.68 o 
  14   8   1       58.17       67.19      7.41 o 
  15   8   1      266.48      275.88     19.16 o 
  16   8   1        2.00        2.51      6.48 o 
  17   8   1       52.22       52.29      7.12 o 
  18   8   1        2.25       15.69      6.18 o 
  19   8   1       13.77       19.15      6.76 o 
  20   8   1       18.04       19.00     11.72 o 
  21   8   1        3.83        3.80      6.71 o 
  22   8   1        0.61       -1.46      7.39 o 
   1   9   1       42.29       46.42      6.42 o 
   2   9   1      174.60      179.72      9.21 o 
   3   9   1        0.07        1.20      5.13 o 
   4   9   1        0.00        0.09      7.64 o 
   5   9   1        0.24        5.89      5.44 o 
   6   9   1       60.92       59.47      6.73 o 
   7   9   1        4.51        0.19      5.40 o 
   8   9   1       82.52       80.82     16.52 o 
   9   9   1       10.67       13.46      5.85 o 
  10   9   1       42.88       41.52      6.71 o 
  11   9   1       11.87       19.08      6.16 o 
  12   9   1       25.95       39.05      6.17 o 
  13   9   1       26.91       29.06     12.58 o 
  14   9   1       11.75       12.64      6.47 o 
  15   9   1        7.79       15.61      6.57 o 
  16   9   1        1.49       -7.00      7.00 o 
  17   9   1        0.17       -7.07      7.07 o 
  18   9   1        6.38       14.62      6.49 o 
  19   9   1        8.15        3.60      7.27 o 
   0  10   1       53.98       57.43     10.77 o 
   1  10   1       10.22        3.48      6.22 o 
   2  10   1       26.93       21.16      6.66 o 
   3  10   1       23.80       35.92      6.94 o 
   4  10   1        7.77        0.04      6.40 o 
   5  10   1       66.67       81.09      9.95 o 
   6  10   1        0.07       -0.60     13.41 o 
   7  10   1        4.45        0.57      6.13 o 
   8  10   1        5.43        3.44      6.60 o 
   9  10   1       33.90       29.40      7.04 o 
  10  10   1        0.42        0.96      6.68 o 
  11  10   1       32.38       35.86     11.88 o 
  12  10   1        6.74       -3.97     14.33 o 
  13  10   1        2.23       -3.65      7.19 o 
  14  10   1       24.11       20.05      7.83 o 
  15  10   1       15.61       17.45      6.91 o 
  16  10   1        4.40        6.36      7.00 o 
   1  11   1        4.57        1.38      7.04 o 
   2  11   1       18.93       17.77      7.03 o 
   3  11   1        1.81        5.17      6.44 o 
   4  11   1       46.07       50.86      7.93 o 
   5  11   1        2.73        5.96      8.44 o 
   6  11   1        0.01        9.28      6.28 o 
   7  11   1        0.24        0.38      8.66 o 
   8  11   1        0.31        0.07      6.72 o 
   9  11   1        0.54       -1.46      9.55 o 
  10  11   1        2.44       20.19      7.04 o 
  11  11   1        7.87        3.08      7.20 o 
  12  11   1        9.41        9.75      6.97 o 
   0  12   1        2.06       -8.98     10.25 o 
   1  12   1       21.59       24.01     20.35 o 
   2  12   1        3.63       -0.82      7.69 o 
   3  12   1       59.36       51.75      8.71 o 
   4  12   1        2.66        9.11      7.85 o 
   3   0   2      728.01      584.71     28.35 o 
   4   0   2       11.99       11.53      1.58 o 
   5   0   2      801.68      843.14     50.78 o 
   6   0   2     1144.75     1011.16     39.99 o 
   7   0   2      428.70      454.59      8.17 o 
   8   0   2      599.18      606.41     27.95 o 
   9   0   2      467.42      493.36      8.26 o 
  10   0   2     1347.48     1437.46     16.79 o 
  11   0   2      727.50      745.48     17.64 o 
  12   0   2      998.23      996.10     18.80 o 
  13   0   2      871.03      898.65     12.81 o 
  14   0   2       17.32       29.43      4.28 o 
  15   0   2      331.59      380.71      9.10 o 
  16   0   2       83.68       78.83     34.65 o 
  17   0   2       60.64       33.39     72.41 o 
  18   0   2      159.12      136.03     52.49 o 
  19   0   2       82.30       66.53      8.55 o 
  20   0   2        9.01      -28.21     48.66 o 
  21   0   2        4.48       -3.27     11.21 o 
  22   0   2        0.14      -31.71     37.48 o 
  23   0   2       70.04       55.94     20.34 o 
  24   0   2       49.10      -54.57     83.72 o 
  25   0   2      122.12      116.46     17.96 o 
  26   0   2        2.28      -42.77     42.77 o 
  27   0   2       18.04       14.79     14.46 o 
  28   0   2        0.68      -10.01     10.13 o 
   1   1   2     6577.71     5668.52     87.25 o 
   2   1   2    14201.33    13182.12    317.15 o 
   3   1   2       54.81       53.41      2.57 o 
   4   1   2      271.58      244.41      5.26 o 
   6   1   2      423.92      416.81      6.74 o 
   7   1   2      865.26      848.40     25.50 o 
   8   1   2      296.60      297.84      8.60 o 
   9   1   2      238.72      226.62     14.99 o 
  10   1   2       50.75       51.66      3.54 o 
  11   1   2       83.81       72.41      4.42 o 
  12   1   2        0.01       -5.86      5.86 o 
  13   1   2     1938.93     1964.97     18.93 o 
  14   1   2        0.21       -8.28      8.28 o 
  15   1   2        0.96        5.75      3.49 o 
  16   1   2       17.59        9.96      4.36 o 
  17   1   2      288.17      281.09      9.17 o 
  18   1   2       13.40        5.54      8.03 o 
  19   1   2      116.77       92.96     42.00 o 
  20   1   2      106.39       70.09     28.27 o 
  21   1   2       16.70      -10.31     52.43 o 
  22   1   2       64.09       36.68     25.38 o 
  23   1   2       37.44       27.01      6.89 o 
  24   1   2        6.88      -20.19     20.19 o 
  25   1   2       22.01       36.86      6.06 o 
  26   1   2        1.77       -3.88      6.78 o 
  27   1   2        0.68      -10.10     12.58 o 
  28   1   2        4.35       13.20      6.19 o 
   1   2   2    11053.83     9993.34    497.08 o 
   2   2   2     6921.20     6066.84    149.00 o 
   3   2   2       83.89       96.44      5.24 o 
   5   2   2      375.44      426.41     14.65 o 
   7   2   2     1341.69     1349.23     23.91 o 
   8   2   2       95.50      108.30      5.46 o 
   9   2   2      725.49      742.83     21.09 o 
  10   2   2      527.47      518.03      9.17 o 
  11   2   2     1427.45     1485.42     37.98 o 
  12   2   2      329.41      342.02      8.31 o 
  13   2   2        8.67        6.52      6.88 o 
  14   2   2      973.87      935.45     13.92 o 
  15   2   2       41.71       58.25     14.44 o 
  16   2   2       79.14       71.06      6.09 o 
  17   2   2     1635.14     1648.13     20.25 o 
  18   2   2      226.28      206.94     16.38 o 
  19   2   2      265.29      267.57     10.04 o 
  20   2   2       60.91       53.34      6.29 o 
  21   2   2      145.22      120.26     18.77 o 
  22   2   2       19.84        5.07      8.89 o 
  23   2   2       17.58       16.61      6.19 o 
  24   2   2        0.00       -6.55      6.55 o 
  25   2   2       32.50       32.18      6.82 o 
  26   2   2       67.92       71.50     21.26 o 
  27   2   2        7.88      -27.15     39.39 o 
  28   2   2        0.85       -7.00      7.00 o 
   1   3   2        6.85        8.09      2.75 o 
   2   3   2       30.82       34.72      3.00 o 
   3   3   2      940.72      954.41     10.97 o 
   4   3   2      466.48      500.04     16.46 o 
   5   3   2      647.89      741.12     22.35 o 
   6   3   2     1832.93     2010.25     39.70 o 
   7   3   2       20.38       23.38      3.02 o 
   8   3   2        0.18       -2.32      2.32 o 
   9   3   2      399.18      428.26      9.15 o 
  10   3   2      368.23      351.50      8.18 o 
  11   3   2        5.00        3.77      3.26 o 
  12   3   2      642.63      679.81     11.62 o 
  13   3   2       90.11       87.27      5.37 o 
  14   3   2       62.76       65.40      5.37 o 
  15   3   2      182.32      200.28     11.29 o 
  16   3   2      298.15      305.13     11.18 o 
  17   3   2       28.21       34.78      5.99 o 
  18   3   2       13.79       16.85      5.76 o 
  19   3   2       50.40       60.16     10.77 o 
  20   3   2        1.61       -0.64      5.65 o 
  21   3   2        1.17       12.27      7.74 o 
  22   3   2      132.27      113.60      7.96 o 
  23   3   2      140.05      139.79      8.46 o 
  24   3   2        0.13       -2.26      5.98 o 
  25   3   2        2.60        5.32      5.84 o 
  26   3   2        3.56       12.83      5.81 o 
  27   3   2        9.24        1.72      7.07 o 
   0   4   2        0.03        4.52      3.95 o 
   1   4   2     1230.71     1236.57     13.24 o 
   2   4   2      905.70      880.16     11.32 o 
   3   4   2      299.11      289.94      6.98 o 
   4   4   2      382.73      400.45      7.84 o 
   5   4   2       13.39       14.76      7.30 o 
   6   4   2     1093.54     1247.48     34.73 o 
   7   4   2       51.25       38.97      4.94 o 
   8   4   2      276.80      364.10     10.43 o 
   9   4   2       21.13       19.83      3.45 o 
  10   4   2     1047.80     1057.29     14.03 o 
  11   4   2       34.81       47.11      4.27 o 
  12   4   2      188.77      178.29      6.89 o 
  13   4   2      326.21      331.48      9.23 o 
  14   4   2        2.46        2.27      3.91 o 
  15   4   2      110.01      113.57      6.29 o 
  16   4   2       33.83       27.48      5.35 o 
  17   4   2        6.18        4.73      5.85 o 
  18   4   2     1196.03     1153.67     19.24 o 
  19   4   2        2.71        4.23      6.39 o 
  20   4   2        7.90        0.01      6.21 o 
  21   4   2       31.57       14.41      6.60 o 
  22   4   2       36.86       35.99      7.25 o 
  23   4   2        4.68       12.05     11.27 o 
  24   4   2       14.11       18.78      6.69 o 
  25   4   2        5.06       11.35      5.72 o 
  26   4   2        3.71        2.99      6.66 o 
  27   4   2        1.39      -11.50     11.50 o 
   1   5   2       88.47       88.35      4.81 o 
   2   5   2      296.21      333.32      7.90 o 
   3   5   2     2717.11     2884.92     37.80 o 
   4   5   2      131.27      159.17      6.12 o 
   5   5   2      187.00      212.06      6.54 o 
   6   5   2      933.49      972.11     13.58 o 
   7   5   2       35.03       40.90      5.71 o 
   8   5   2       19.08       23.28      9.30 o 
   9   5   2      347.25      366.15     24.66 o 
  10   5   2       30.90       31.41      4.28 o 
  11   5   2       72.10       69.15      5.45 o 
  12   5   2       28.05       30.11      4.59 o 
  13   5   2      168.80      179.01      7.66 o 
  14   5   2        4.54       -1.92      4.81 o 
  15   5   2      649.51      646.52     26.80 o 
  16   5   2       25.86       26.04     14.11 o 
  17   5   2       44.70       55.69      6.22 o 
  18   5   2      241.88      248.75     31.50 o 
  19   5   2      260.75      267.06     15.61 o 
  20   5   2       48.60       47.77     11.41 o 
  21   5   2       96.77      102.20      8.48 o 
  22   5   2       12.04        1.68      6.95 o 
  23   5   2       17.36       17.09      7.09 o 
  24   5   2        0.54        1.00      6.19 o 
  25   5   2        1.41        0.29      7.01 o 
  26   5   2       15.28       25.67      7.29 o 
   0   6   2      958.81      976.79     19.43 o 
   1   6   2       85.40       77.85      5.28 o 
   2   6   2        1.13        1.28      3.78 o 
   3   6   2      430.74      485.31     10.06 o 
   4   6   2        2.78        6.15     11.27 o 
   5   6   2        3.32       -1.14      4.27 o 
   6   6   2        3.32        6.99      3.73 o 
   7   6   2      455.76      430.84     10.26 o 
   8   6   2      272.30      285.03      8.43 o 
   9   6   2      217.09      197.78     13.44 o 
  10   6   2       94.28       96.91      6.28 o 
  11   6   2       29.31       18.23      7.90 o 
  12   6   2      120.39      132.11     18.00 o 
  13   6   2       28.20       32.36      5.08 o 
  14   6   2      188.41      189.16     20.87 o 
  15   6   2       60.34       62.90      6.95 o 
  16   6   2      180.87      166.35      8.89 o 
  17   6   2       92.34       76.82      7.85 o 
  18   6   2        7.04       -6.80      6.80 o 
  19   6   2        1.15       11.08      6.38 o 
  20   6   2      262.56      312.33     30.25 o 
  21   6   2       29.03       28.57      7.46 o 
  22   6   2       67.78       69.52      8.22 o 
  23   6   2        0.03       -4.00      6.55 o 
  24   6   2        0.05       -6.26      6.26 o 
   1   7   2        0.03        6.51      4.90 o 
   2   7   2       15.65        1.23      4.63 o 
   3   7   2        8.75       15.53      8.31 o 
   4   7   2      117.91      125.23      6.84 o 
   5   7   2      121.14      127.06      7.01 o 
   6   7   2       31.65       25.63      5.11 o 
   7   7   2       17.27       14.26      8.35 o 
   8   7   2       52.79       57.26      5.57 o 
   9   7   2      216.79      201.83     13.37 o 
  10   7   2        1.71        3.20      4.82 o 
  11   7   2        0.64       -4.31      4.51 o 
  12   7   2        9.29       -1.63      5.31 o 
  13   7   2       42.98       35.15     12.56 o 
  14   7   2       71.87       74.95      7.41 o 
  15   7   2       19.32       36.52     16.79 o 
  16   7   2        0.19       -5.04      5.56 o 
  17   7   2       10.82       16.58      5.97 o 
  18   7   2       23.29       15.37      6.79 o 
  19   7   2        3.72        0.24     17.20 o 
  20   7   2       16.28       11.33      7.39 o 
  21   7   2        0.08       -6.84      6.84 o 
  22   7   2        2.64        2.77      6.93 o 
  23   7   2        0.94       -4.64      7.31 o 
   0   8   2      482.01      517.74     17.55 o 
   1   8   2       98.75      106.42      8.87 o 
   2   8   2       96.74      104.02      7.08 o 
   3   8   2      372.84      357.83     25.18 o 
   4   8   2        9.73       14.42     11.43 o 
   5   8   2      112.69      103.43     17.55 o 
   6   8   2       76.08       85.45      6.60 o 
   7   8   2       63.46       61.86      6.24 o 
   8   8   2       25.50       31.29      9.02 o 
   9   8   2       64.07       50.69      6.57 o 
  10   8   2       26.16       26.20      5.22 o 
  11   8   2        4.62        5.18      5.12 o 
  12   8   2      124.49      127.72      8.60 o 
  13   8   2       73.57       79.65      7.75 o 
  14   8   2       35.55       33.45      7.12 o 
  15   8   2      191.43      185.08     10.86 o 
  16   8   2        0.52        4.32      6.13 o 
  17   8   2        5.74        4.16     13.82 o 
  18   8   2        1.81       -3.00      7.13 o 
  19   8   2        9.48        7.61      6.78 o 
  20   8   2        0.00       -1.38      6.71 o 
  21   8   2       21.27       21.55      7.33 o 
   1   9   2       27.82       20.24      6.32 o 
   2   9   2      158.91      144.32      8.65 o 
   3   9   2      246.17      236.74     14.74 o 
   4   9   2       10.04        6.64      7.93 o 
   5   9   2        0.45       -3.67      5.49 o 
   6   9   2        1.87        0.07      5.53 o 
   7   9   2        0.07        0.68      5.92 o 
   8   9   2        0.01        8.94      4.93 o 
   9   9   2        3.31        2.38      5.07 o 
  10   9   2       11.52        8.12      5.87 o 
  11   9   2       49.72       43.61      7.32 o 
  12   9   2        0.36        3.55      5.69 o 
  13   9   2       21.13       10.53      7.45 o 
  14   9   2       29.39       30.27      7.32 o 
  15   9   2       22.50       28.38      7.27 o 
  16   9   2       16.80       25.13      6.41 o 
  17   9   2        0.00        4.26      6.56 o 
  18   9   2       17.49       23.41      9.87 o 
  19   9   2        6.93        3.87      6.82 o 
   0  10   2       25.57       19.37     10.00 o 
   1  10   2       10.14       15.12      9.11 o 
   2  10   2      126.08      127.40      9.34 o 
   3  10   2        2.58       14.24      6.06 o 
   4  10   2      138.15      128.10      9.58 o 
   5  10   2        4.06       19.17      6.25 o 
   6  10   2        5.27        4.97     10.32 o 
   7  10   2       28.89       30.79      6.59 o 
   8  10   2       42.20       49.99     20.39 o 
   9  10   2       32.01       17.75      7.43 o 
  10  10   2       16.34       11.81      6.59 o 
  11  10   2        3.46        4.64      6.80 o 
  12  10   2        2.54       11.52      6.60 o 
  13  10   2        8.38       -4.12      7.31 o 
  14  10   2        0.82       -7.31      7.31 o 
  15  10   2        1.45        6.54      6.69 o 
   1  11   2        3.21       -8.44      8.44 o 
   2  11   2       13.11        6.75     12.90 o 
   3  11   2        1.55        0.79      6.99 o 
   4  11   2        1.70       12.44      6.57 o 
   5  11   2        4.14       14.85      6.55 o 
   6  11   2        0.09       -2.84      6.59 o 
   7  11   2       26.18       30.51      7.41 o 
   8  11   2        0.13       -1.68      7.96 o 
   9  11   2       25.67       28.34      7.19 o 
  10  11   2        0.23       -7.55      7.55 o 
  11  11   2        6.88        8.64     14.33 o 
   1   1   3      353.70      285.49      6.10 o 
   2   1   3      440.77      442.07     30.27 o 
   3   1   3     2355.01     2275.50     23.67 o 
   4   1   3       92.95       88.85      4.00 o 
   5   1   3     3074.19     3142.88     29.13 o 
   6   1   3     1139.41     1122.96     26.64 o 
   7   1   3       26.97       29.25      3.11 o 
   8   1   3      229.25      234.24      6.24 o 
   9   1   3      656.69      637.55     23.15 o 
  10   1   3       36.56       43.90      7.94 o 
  11   1   3     1027.37      979.34     13.27 o 
  12   1   3       41.83       39.22      4.78 o 
  13   1   3      161.02      179.21      7.38 o 
  14   1   3        0.28       -4.64      9.78 o 
  15   1   3       76.43       76.79      6.04 o 
  16   1   3       68.02       28.06     11.10 o 
  17   1   3      989.83     1003.89     19.85 o 
  18   1   3       33.90      -12.94     12.94 o 
  19   1   3       53.45       31.32     20.18 o 
  20   1   3       55.41       26.46     10.97 o 
  21   1   3      188.94      180.54      9.71 o 
  22   1   3        0.40      -12.32     12.32 o 
  23   1   3        1.20       -5.96      5.96 o 
  24   1   3       20.35       16.24      6.33 o 
  25   1   3        0.98        6.20      5.60 o 
  26   1   3        0.37        5.02      6.16 o 
  27   1   3        2.83        1.06      6.49 o 
   0   2   3      400.39      343.63     10.15 o 
   1   2   3      253.69      234.04      6.49 o 
   3   2   3       17.03       25.83      2.85 o 
   4   2   3        5.44        2.04      2.79 o 
   5   2   3       67.03       66.20      8.74 o 
   6   2   3      418.19      367.63      7.46 o 
   7   2   3      433.98      471.14     11.07 o 
   8   2   3       40.84       36.35      4.62 o 
   9   2   3       71.44       76.71      5.71 o 
  10   2   3      590.44      568.56     10.18 o 
  11   2   3      138.96      149.69      6.08 o 
  12   2   3      179.04      194.29     11.26 o 
  13   2   3      244.73      258.31      8.00 o 
  14   2   3      772.29      757.54     24.43 o 
  15   2   3       35.14       37.85     12.33 o 
  16   2   3        8.02       -2.32      5.19 o 
  17   2   3      738.63      745.01     25.08 o 
  18   2   3      111.45       87.95      8.05 o 
  19   2   3      249.13      239.57      9.70 o 
  20   2   3       77.64       73.05      9.47 o 
  21   2   3        0.00      -10.16     10.16 o 
  22   2   3       11.95       26.80      7.74 o 
  23   2   3       14.08        3.84      6.59 o 
  24   2   3       52.57       51.87      7.42 o 
  25   2   3        0.11       -3.73     15.79 o 
  26   2   3        4.43        5.96      5.96 o 
  27   2   3        3.30        6.53     11.94 o 
   1   3   3     1900.51     1761.58     16.07 o 
   2   3   3     1250.37     1244.97     18.63 o 
   3   3   3       68.00       49.98      9.45 o 
   4   3   3     1851.08     1753.05     45.87 o 
   5   3   3     1127.54     1126.82     15.94 o 
   6   3   3        0.00       -5.56      5.56 o 
   7   3   3       16.51       11.64      3.92 o 
   8   3   3      352.50      356.12     17.27 o 
   9   3   3        5.58        3.08      5.99 o 
  10   3   3       54.95       55.60      7.81 o 
  11   3   3       40.78       56.49     10.58 o 
  12   3   3       27.41       36.67      4.30 o 
  13   3   3        5.79        4.87      5.61 o 
  14   3   3      296.67      286.04      8.88 o 
  15   3   3      209.31      215.32      8.55 o 
  16   3   3      459.04      461.78     11.75 o 
  17   3   3       35.46       32.67      6.33 o 
  18   3   3      221.15      201.03      9.54 o 
  19   3   3       78.00       79.37      7.79 o 
  20   3   3      374.68      350.18     13.78 o 
  21   3   3        6.50       12.26      6.64 o 
  22   3   3       10.25       11.63      6.03 o 
  23   3   3       51.35       45.89      7.50 o 
  24   3   3        1.61       -2.04     10.32 o 
  25   3   3        2.84        3.82      6.52 o 
  26   3   3        6.99       -1.40      7.31 o 
  27   3   3        0.43       -2.29      8.76 o 
   0   4   3      349.68      324.48     10.75 o 
   1   4   3      204.91      185.17      6.20 o 
   2   4   3     2261.49     2227.93     19.39 o 
   3   4   3     4042.78     4116.26     37.43 o 
   4   4   3     1053.10     1032.11     43.86 o 
   5   4   3      831.64      828.74     25.80 o 
   6   4   3      227.35      262.41     13.87 o 
   7   4   3       50.34       59.85      8.93 o 
   8   4   3       50.07       32.42      4.04 o 
   9   4   3        7.91       11.58      3.23 o 
  10   4   3      507.90      485.63     25.88 o 
  11   4   3       14.92       19.22      4.25 o 
  12   4   3       40.39       43.75      4.53 o 
  13   4   3        0.19        3.07      3.80 o 
  14   4   3      132.17      135.48      7.02 o 
  15   4   3       82.28       78.10     19.14 o 
  16   4   3       25.47       22.38      5.56 o 
  17   4   3       97.73      101.56      7.64 o 
  18   4   3      767.43      782.93     42.87 o 
  19   4   3        2.22       -0.10     12.80 o 
  20   4   3       70.26       76.79     11.03 o 
  21   4   3      105.13      108.03     10.18 o 
  22   4   3        5.91        7.32      9.52 o 
  23   4   3        2.99        3.95      6.08 o 
  24   4   3        2.73        7.37      6.38 o 
  25   4   3       10.88       10.57      6.12 o 
  26   4   3        5.62       16.21     14.87 o 
   1   5   3      208.54      228.35      6.97 o 
   2   5   3        3.57       16.23      3.60 o 
   3   5   3      137.79      130.70      6.08 o 
   4   5   3      354.94      365.36      8.97 o 
   5   5   3      125.52      133.97      6.11 o 
   6   5   3      318.21      340.16     21.50 o 
   7   5   3       34.84       46.78      5.29 o 
   8   5   3      331.96      334.09     19.03 o 
   9   5   3       81.08       91.82      5.63 o 
  10   5   3      248.62      242.37      8.31 o 
  11   5   3       52.10       57.75      4.84 o 
  12   5   3       92.72       97.27      5.86 o 
  13   5   3       15.56       16.34      4.84 o 
  14   5   3        4.42        9.86      4.87 o 
  15   5   3        0.31       12.92      8.98 o 
  16   5   3        9.64       26.25      4.93 o 
  17   5   3       20.41       17.99      7.61 o 
  18   5   3       23.10       25.26     16.37 o 
  19   5   3        0.01        1.98     16.56 o 
  20   5   3       17.71       29.59      7.80 o 
  21   5   3       37.24       49.38      7.87 o 
  22   5   3       14.68       13.56      6.63 o 
  23   5   3        0.01       -3.14      6.34 o 
  24   5   3        1.62        1.64      7.32 o 
  25   5   3        2.67        4.38      6.65 o 
   0   6   3        7.84        8.22      5.92 o 
   1   6   3      212.65      224.33      7.76 o 
   2   6   3       11.41        9.72      7.90 o 
   3   6   3       35.24       34.47      9.56 o 
   4   6   3       23.18       21.56      4.39 o 
   5   6   3      207.61      185.89     12.60 o 
   6   6   3       22.53       24.96      4.58 o 
   7   6   3       99.77       85.27      6.11 o 
   8   6   3       16.96       23.32      4.41 o 
   9   6   3        0.65       -2.04      4.79 o 
  10   6   3        7.79       10.21      4.42 o 
  11   6   3        0.00       -4.38      4.38 o 
  12   6   3        0.94       12.05     10.29 o 
  13   6   3       35.59       47.77      5.72 o 
  14   6   3        2.95       13.13      4.84 o 
  15   6   3       15.80       13.49     13.95 o 
  16   6   3        4.54        4.29      5.52 o 
  17   6   3        6.64       16.94      5.13 o 
  18   6   3        0.19       -6.00      6.00 o 
  19   6   3        6.31       12.33      6.55 o 
  20   6   3       10.41        6.88      7.45 o 
  21   6   3        3.52       -6.79      6.87 o 
  22   6   3        0.05        6.14      6.28 o 
  23   6   3        0.00        0.00      6.80 o 
  24   6   3        0.57       15.79      6.20 o 
   1   7   3      650.79      642.24     13.37 o 
   2   7   3      560.71      577.18     22.35 o 
   3   7   3       66.02       68.45      5.84 o 
   4   7   3       44.51       45.97      6.44 o 
   5   7   3       56.84       61.26      5.95 o 
   6   7   3       75.90       70.43      7.49 o 
   7   7   3        7.54       11.27      6.59 o 
   8   7   3        0.66        4.55      4.66 o 
   9   7   3       18.78       33.36      5.16 o 
  10   7   3       13.53        8.89      8.03 o 
  11   7   3        1.86        4.16      4.82 o 
  12   7   3      111.78       86.35      7.51 o 
  13   7   3      127.76      134.27     10.28 o 
  14   7   3      148.08      138.68      8.96 o 
  15   7   3       80.72       91.33      7.60 o 
  16   7   3        2.55        0.08      6.66 o 
  17   7   3       13.39        9.64      6.34 o 
  18   7   3       42.78       26.78      7.91 o 
  19   7   3       38.98       40.82      7.78 o 
  20   7   3       23.55       24.52      7.65 o 
  21   7   3       48.70       65.39      8.72 o 
  22   7   3       15.50       19.26      7.96 o 
   0   8   3      106.46       90.55     11.04 o 
   1   8   3       55.16       49.81      6.98 o 
   2   8   3        5.39       15.00     14.68 o 
   3   8   3      210.11      220.21     15.54 o 
   4   8   3        6.53        6.90      5.65 o 
   5   8   3        0.84        1.46      5.58 o 
   6   8   3      239.80      211.36      9.40 o 
   7   8   3       51.96       48.94      6.33 o 
   8   8   3      117.11       93.43     12.51 o 
   9   8   3        0.15        4.43      5.19 o 
  10   8   3       76.81       78.26      6.81 o 
  11   8   3        5.76       16.58      5.22 o 
  12   8   3       27.91       28.33      6.68 o 
  13   8   3       12.78       18.56      8.31 o 
  14   8   3       53.92       61.90      7.11 o 
  15   8   3       30.62       15.93      7.37 o 
  16   8   3       12.35       12.51      6.66 o 
  17   8   3        7.27        4.61      9.74 o 
  18   8   3       19.18       15.64     16.56 o 
  19   8   3       14.32       19.41      7.27 o 
  20   8   3        4.57       13.51      7.47 o 
   1   9   3       19.07        7.14      6.34 o 
   2   9   3        0.88       -5.98      7.96 o 
   3   9   3       25.48       21.32      6.50 o 
   4   9   3        0.18        0.03      5.61 o 
   5   9   3        5.82        7.13      9.49 o 
   6   9   3        0.35       -5.32      5.58 o 
   7   9   3       35.21       37.64      8.70 o 
   8   9   3      113.86      121.60     11.29 o 
   9   9   3        6.36        2.42      5.78 o 
  10   9   3      108.79      110.27      9.19 o 
  11   9   3        8.91        5.48      6.40 o 
  12   9   3        0.30       -4.17      8.41 o 
  13   9   3        0.04        6.53      8.63 o 
  14   9   3        0.43        5.68      9.78 o 
  15   9   3        2.67        8.76      8.12 o 
  16   9   3       18.94       38.57     15.32 o 
  17   9   3        0.43       -1.00      6.53 o 
   0  10   3        3.49       15.60      8.47 o 
   1  10   3       79.22       86.45     13.93 o 
   2  10   3       58.87       46.31      7.82 o 
   3  10   3        3.97       10.65      5.86 o 
   4  10   3       18.77       10.76      9.11 o 
   5  10   3       28.29       21.62      6.80 o 
   6  10   3        8.84        9.33      6.05 o 
   7  10   3        9.65       12.55      6.33 o 
   8  10   3        0.15       -2.38      5.94 o 
   9  10   3        0.40        2.19      6.07 o 
  10  10   3        0.06        2.83      6.48 o 
  11  10   3       26.24        0.03      7.27 o 
  12  10   3        1.78       -6.28      6.28 o 
  13  10   3       23.79       36.79      7.13 o 
  14  10   3       53.51       62.78      8.50 o 
   1  11   3        0.78        4.22      6.37 o 
   2  11   3        0.55       10.84      6.33 o 
   3  11   3        7.31       24.02      6.94 o 
   4  11   3        2.33       -2.03     17.86 o 
   5  11   3        9.05       19.59      7.02 o 
   6  11   3        0.04       -7.54      7.74 o 
   7  11   3        0.30       -7.11      7.11 o 
   8  11   3        0.21       10.23      6.41 o 
   9  11   3        6.11        9.71     14.01 o 
   0   0   4      347.71      351.40     10.63 o 
   1   0   4      401.50      448.80      8.37 o 
   2   0   4        6.96       10.95      9.05 o 
   3   0   4       24.60       22.58      2.98 o 
   4   0   4       42.58       31.24      5.93 o 
   5   0   4       11.76       10.34      3.12 o 
   6   0   4      948.35      977.24     43.09 o 
   7   0   4        2.65        7.74      3.60 o 
   8   0   4       60.05       55.43      4.18 o 
   9   0   4      834.92      833.46     26.91 o 
  10   0   4      460.50      491.38     35.14 o 
  11   0   4      609.23      647.75     21.20 o 
  12   0   4      142.73      129.77      6.48 o 
  13   0   4       32.24       28.21      4.68 o 
  14   0   4      144.17      153.61      7.23 o 
  15   0   4      218.23      212.10     13.72 o 
  16   0   4      920.25      895.64     18.58 o 
  17   0   4      131.94      121.55      9.99 o 
  18   0   4     1130.97     1159.45     19.99 o 
  19   0   4       10.04        6.84      6.72 o 
  20   0   4       15.50       -7.33      7.33 o 
  21   0   4      391.38      404.92     13.65 o 
  22   0   4      126.23      106.12     28.46 o 
  23   0   4       41.86       33.83     11.12 o 
  24   0   4       20.30       26.44     15.64 o 
  25   0   4        0.10       -7.01      7.01 o 
  26   0   4       27.76       45.12      7.39 o 
   1   1   4      250.07      224.79      6.22 o 
   2   1   4      103.63       86.64      4.47 o 
   3   1   4      258.10      266.32      6.84 o 
   4   1   4       34.24       31.19      4.81 o 
   5   1   4      609.08      616.07     22.11 o 
   6   1   4      170.18      166.97      9.31 o 
   7   1   4      989.44      913.61     12.78 o 
   8   1   4        0.65        0.72      3.22 o 
   9   1   4        0.23        8.54      2.68 o 
  10   1   4        0.40        3.51      3.12 o 
  11   1   4        0.00        3.89      3.06 o 
  12   1   4        1.03        1.66      4.81 o 
  13   1   4      112.83      110.11      6.77 o 
  14   1   4      132.93      115.71     14.15 o 
  15   1   4      443.14      419.40     15.42 o 
  16   1   4        2.11       -0.35      7.74 o 
  17   1   4      125.15      129.07      8.12 o 
  18   1   4      146.61      129.04      8.33 o 
  19   1   4        3.77       -7.31      8.28 o 
  20   1   4       25.80       34.55     13.83 o 
  21   1   4        0.61        4.27      5.84 o 
  22   1   4        1.61        1.85      5.92 o 
  23   1   4        1.67        3.68      5.63 o 
  24   1   4        3.93        3.61     10.19 o 
  25   1   4       17.15       19.79      9.08 o 
  26   1   4       12.50       15.90      7.41 o 
   0   2   4       37.88       28.50      5.48 o 
   1   2   4     1929.38     1824.91     37.56 o 
   2   2   4      640.21      614.16     10.12 o 
   3   2   4       36.01       45.59      3.75 o 
   4   2   4     3918.23     3748.22    168.48 o 
   5   2   4       17.30       19.40      3.76 o 
   6   2   4        9.79       11.91      3.60 o 
   7   2   4     1337.58     1342.81     75.19 o 
   8   2   4      207.09      180.45      6.70 o 
   9   2   4      243.49      233.75      7.69 o 
  10   2   4        3.82        7.21      3.13 o 
  11   2   4      111.85      100.73      5.70 o 
  12   2   4       91.72       90.40      5.61 o 
  13   2   4       13.83       12.87      4.35 o 
  14   2   4       77.40       82.19      5.99 o 
  15   2   4       15.74       16.24      5.02 o 
  16   2   4      296.25      257.41      9.99 o 
  17   2   4      327.73      328.86     12.72 o 
  18   2   4        3.59       12.95      6.05 o 
  19   2   4      159.08      159.91      9.06 o 
  20   2   4       25.33       20.59      6.46 o 
  21   2   4       17.17       18.03      6.82 o 
  22   2   4        6.30        7.75      6.30 o 
  23   2   4        7.83       13.29      5.93 o 
  24   2   4        1.61        5.30      5.67 o 
  25   2   4        1.45       -7.04      7.04 o 
  26   2   4        2.89        8.54      6.73 o 
   1   3   4      263.65      240.63     10.52 o 
   2   3   4      122.10      127.90      5.76 o 
   3   3   4       97.56      103.39      5.15 o 
   4   3   4      146.95      115.16      5.75 o 
   5   3   4      905.18      908.30     39.12 o 
   6   3   4      309.43      312.83      8.47 o 
   7   3   4      170.69      196.45      6.91 o 
   8   3   4       15.37       14.35      3.56 o 
   9   3   4       91.89       92.87      5.26 o 
  10   3   4      116.19      115.57      5.93 o 
  11   3   4       47.08       49.40      5.90 o 
  12   3   4      159.37      148.11      6.92 o 
  13   3   4        9.19        4.76      8.44 o 
  14   3   4      139.19      140.18      7.59 o 
  15   3   4       20.39       12.40      5.30 o 
  16   3   4       93.86       83.29      7.15 o 
  17   3   4       92.64       86.29      7.45 o 
  18   3   4       18.42       29.84      6.16 o 
  19   3   4      164.19      169.39     13.86 o 
  20   3   4       15.71       15.77      6.39 o 
  21   3   4       26.36       17.37      6.59 o 
  22   3   4       10.41       -5.28      6.82 o 
  23   3   4       31.63       31.69      7.12 o 
  24   3   4        8.03       16.85     10.32 o 
  25   3   4        0.09        8.40      6.04 o 
   0   4   4      317.58      309.78     11.36 o 
   1   4   4       23.18       17.46      6.69 o 
   2   4   4       18.56       17.57      4.36 o 
   3   4   4     1189.60     1155.72     50.22 o 
   4   4   4      134.01      124.87      6.18 o 
   5   4   4      267.25      277.73     13.62 o 
   6   4   4       55.16       67.31      5.01 o 
   7   4   4      139.63      144.52      7.92 o 
   8   4   4       26.25       24.87      4.91 o 
   9   4   4       46.96       43.72      4.59 o 
  10   4   4      108.52       97.56      6.09 o 
  11   4   4        7.65        7.46      4.25 o 
  12   4   4       27.89       40.45      9.05 o 
  13   4   4      122.45      130.59      7.30 o 
  14   4   4       80.01       92.53      6.53 o 
  15   4   4      112.58      108.05      7.26 o 
  16   4   4      147.88      142.43      7.99 o 
  17   4   4       27.16       33.00      6.13 o 
  18   4   4      153.33      150.59      8.61 o 
  19   4   4        6.47       -3.69      6.69 o 
  20   4   4       11.28        8.40      6.64 o 
  21   4   4        0.08       -2.38      6.59 o 
  22   4   4        0.54       -1.19      7.36 o 
  23   4   4        3.92       -4.75      6.80 o 
  24   4   4        0.46        2.68      6.85 o 
  25   4   4        0.48        1.94      6.47 o 
   1   5   4      316.49      295.36      8.75 o 
   2   5   4       60.05       56.86      5.16 o 
   3   5   4      143.17      135.15      6.59 o 
   4   5   4        0.57        1.85      5.95 o 
   5   5   4        1.22        6.39      3.66 o 
   6   5   4       26.23       27.31      4.53 o 
   7   5   4      125.11      117.40      6.46 o 
   8   5   4      102.86       93.00      6.13 o 
   9   5   4       57.31       56.57      5.54 o 
  10   5   4       36.64       36.67      5.20 o 
  11   5   4        6.47        4.32      5.48 o 
  12   5   4        1.37       -1.18      6.75 o 
  13   5   4       60.44       53.53      5.83 o 
  14   5   4       35.11       30.51      9.65 o 
  15   5   4       34.56       31.48      5.75 o 
  16   5   4       28.67       31.12      7.39 o 
  17   5   4        0.40       -2.26      5.54 o 
  18   5   4        4.37        6.24      5.94 o 
  19   5   4      140.03      121.20     25.44 o 
  20   5   4        0.04        4.03      5.98 o 
  21   5   4       47.38       52.83      8.35 o 
  22   5   4       26.98       16.24      7.18 o 
  23   5   4       26.12       25.59      7.79 o 
  24   5   4        1.13       -2.39      6.91 o 
   0   6   4       51.90       43.80      7.46 o 
   1   6   4      197.02      205.04      7.93 o 
   2   6   4      365.54      329.81      9.55 o 
   3   6   4        2.05       -4.17      4.79 o 
   4   6   4      134.46      138.11      9.52 o 
   5   6   4      344.99      326.97     18.50 o 
   6   6   4      143.70      147.62     18.97 o 
   7   6   4      136.41      125.91      8.72 o 
   8   6   4      159.19      160.21      7.75 o 
   9   6   4       62.48       58.31      7.68 o 
  10   6   4        3.15       -0.18      4.97 o 
  11   6   4      157.34      142.68     12.01 o 
  12   6   4        4.32       -0.26      5.02 o 
  13   6   4       21.52        8.97     13.06 o 
  14   6   4       14.12       25.87      5.81 o 
  15   6   4        2.78       -3.86      5.64 o 
  16   6   4        0.00       -1.46      5.76 o 
  17   6   4       74.11       57.01      7.59 o 
  18   6   4        2.98        0.54      5.69 o 
  19   6   4        9.10       27.57     10.96 o 
  20   6   4       37.71       53.71     10.74 o 
  21   6   4       20.87       17.49     12.84 o 
  22   6   4       22.32       26.01      9.56 o 
   1   7   4       78.69       61.84      6.97 o 
   2   7   4      455.75      440.32     12.03 o 
   3   7   4      100.12       90.58      7.02 o 
   4   7   4        4.62        4.66      5.11 o 
   5   7   4       83.04       83.84      7.08 o 
   6   7   4       30.01       33.89      6.40 o 
   7   7   4       97.22      115.12     19.75 o 
   8   7   4        0.85        3.16      8.98 o 
   9   7   4      330.29      309.46     25.53 o 
  10   7   4        3.48       -5.49      5.49 o 
  11   7   4       18.76       21.87      5.58 o 
  12   7   4       48.99       50.14      8.35 o 
  13   7   4       42.93       46.69      6.62 o 
  14   7   4        0.75       -0.44      7.23 o 
  15   7   4       13.42       23.58      8.31 o 
  16   7   4        1.85        4.19      5.96 o 
  17   7   4        2.92        9.55      9.49 o 
  18   7   4        0.04       -6.20      6.63 o 
  19   7   4        2.09        4.28      6.78 o 
  20   7   4        5.97        2.72      7.16 o 
  21   7   4        0.07        1.13      7.20 o 
   0   8   4      597.98      601.99     20.34 o 
   1   8   4        3.76        7.83      5.56 o 
   2   8   4      108.39      117.78     13.50 o 
   3   8   4      114.23      102.32      8.65 o 
   4   8   4       10.38       15.48      5.54 o 
   5   8   4       30.21       30.09      5.91 o 
   6   8   4       48.62       62.31      6.35 o 
   7   8   4        5.86       -1.39      5.70 o 
   8   8   4        7.01       13.07      6.05 o 
   9   8   4       29.30       24.84      6.00 o 
  10   8   4       28.70       31.25      6.31 o 
  11   8   4        2.69       -6.30      6.30 o 
  12   8   4      109.91       94.52      8.22 o 
  13   8   4        7.92        6.75     11.85 o 
  14   8   4       32.76       51.53     21.31 o 
  15   8   4       45.20       47.23      9.37 o 
  16   8   4        8.10        9.68      6.71 o 
  17   8   4        8.93       31.14      7.02 o 
  18   8   4        6.72        1.37      6.94 o 
   1   9   4        9.77       13.15      6.53 o 
   2   9   4       71.63       66.70      7.44 o 
   3   9   4        0.00        0.46      5.90 o 
   4   9   4        1.99       15.31      5.80 o 
   5   9   4        9.15       -0.99      5.83 o 
   6   9   4        0.08       -3.03      8.57 o 
   7   9   4        0.43       -2.62     14.20 o 
   8   9   4        6.73       17.06      6.15 o 
   9   9   4       25.73       23.35     11.66 o 
  10   9   4        0.29        6.37      5.74 o 
  11   9   4       19.15       23.08      6.58 o 
  12   9   4       12.15       19.95      6.70 o 
  13   9   4       34.01       43.98      7.88 o 
  14   9   4        3.91        6.93      6.59 o 
  15   9   4        5.90        7.53      6.89 o 
  16   9   4        6.58       -0.26     12.67 o 
   0  10   4       47.10       46.84     10.96 o 
   1  10   4       30.11       31.28     14.18 o 
   2  10   4       51.72       54.46      7.86 o 
   3  10   4        0.28       -1.84      9.93 o 
   4  10   4        2.02       -4.72      6.58 o 
   5  10   4        6.12        3.96      6.26 o 
   6  10   4       23.03       20.11      7.02 o 
   7  10   4        1.61       13.45      6.58 o 
   8  10   4       10.29       11.78      6.79 o 
   9  10   4        3.00        1.31      7.29 o 
  10  10   4        8.78        8.09      7.59 o 
  11  10   4       13.46       20.58      6.90 o 
  12  10   4        0.05        5.75      6.85 o 
   1  11   4        5.39        1.56     14.14 o 
   2  11   4        0.28       -0.61      9.68 o 
   3  11   4        2.23       -5.10      7.03 o 
   4  11   4        0.72       -2.80     10.83 o 
   5  11   4        0.32        8.18      6.81 o 
   1   1   5      170.61      169.44     10.14 o 
   2   1   5      256.26      251.18     10.03 o 
   3   1   5      953.89     1017.50    122.52 o 
   4   1   5      276.08      293.47     16.38 o 
   5   1   5      168.60      162.17     19.28 o 
   6   1   5     1101.16     1155.89     47.85 o 
   7   1   5       51.66       46.31      4.78 o 
   8   1   5      189.47      184.97     13.50 o 
   9   1   5       14.60       17.17      7.74 o 
  10   1   5       88.80       81.87      5.91 o 
  11   1   5        0.00       -0.95      3.69 o 
  12   1   5       65.93       66.94      5.34 o 
  13   1   5       68.19       73.52      7.05 o 
  14   1   5        0.05       12.92      4.25 o 
  15   1   5       24.73       24.56     12.07 o 
  16   1   5      115.89      110.30      8.05 o 
  17   1   5       66.13       77.10      7.67 o 
  18   1   5       72.08       69.92     10.58 o 
  19   1   5      179.94      215.67     10.04 o 
  20   1   5       44.48       39.21      7.63 o 
  21   1   5        0.70        8.80      6.15 o 
  22   1   5       11.15        9.90      6.49 o 
  23   1   5        0.00        1.88      7.71 o 
  24   1   5        4.86       -4.46      7.39 o 
  25   1   5        0.55       -7.29      7.29 o 
   0   2   5      601.11      567.75     15.32 o 
   1   2   5      211.93      205.98      7.20 o 
   2   2   5      119.86      130.07      6.01 o 
   3   2   5       82.99       82.43      5.32 o 
   4   2   5       68.75       66.56      5.14 o 
   5   2   5      310.99      317.13     14.89 o 
   6   2   5       60.90       80.98      5.25 o 
   7   2   5        7.82       12.65      3.82 o 
   8   2   5        5.29        1.05      4.30 o 
   9   2   5       88.44       97.74      5.82 o 
  10   2   5       11.36       10.66      4.07 o 
  11   2   5       39.53       46.38      5.11 o 
  12   2   5       71.17       72.49      5.77 o 
  13   2   5        0.33       -1.45      4.46 o 
  14   2   5       75.46       68.46     12.05 o 
  15   2   5      253.19      242.24     29.91 o 
  16   2   5      108.95      103.37     13.24 o 
  17   2   5      866.62      902.40     47.94 o 
  18   2   5       49.26       46.41      8.06 o 
  19   2   5       85.71       96.39     13.46 o 
  20   2   5      133.21      130.82      9.62 o 
  21   2   5       66.14       60.24      8.56 o 
  22   2   5        1.19       -3.74      6.44 o 
  23   2   5       19.29       26.19      6.75 o 
  24   2   5        0.31        4.49      6.81 o 
  25   2   5        7.17       12.80     10.45 o 
   1   3   5        4.30       -1.98      4.46 o 
   2   3   5       24.91       21.56      4.41 o 
   3   3   5       54.83       45.05      4.89 o 
   4   3   5      231.06      234.33     20.04 o 
   5   3   5        0.04       -0.93      3.74 o 
   6   3   5       79.76       85.11      5.39 o 
   7   3   5       70.49       66.19      5.04 o 
   8   3   5        5.99        8.82      4.03 o 
   9   3   5      318.66      314.04      9.43 o 
  10   3   5        0.03        5.42      3.80 o 
  11   3   5       27.40       34.09      4.62 o 
  12   3   5       14.96       12.13      4.46 o 
  13   3   5       37.16       26.92      5.34 o 
  14   3   5       25.11       26.90      5.43 o 
  15   3   5       16.47       12.28      5.42 o 
  16   3   5       32.40       25.57      5.62 o 
  17   3   5       27.23       21.68      6.32 o 
  18   3   5        3.85       -1.43      6.14 o 
  19   3   5       13.19       -3.17      6.83 o 
  20   3   5       19.94       17.51     11.75 o 
  21   3   5        0.00        3.64      6.11 o 
  22   3   5       30.47       33.01     12.77 o 
  23   3   5        0.01        1.92      7.12 o 
  24   3   5       17.67       20.48      7.17 o 
   0   4   5      246.34      267.73     11.97 o 
   1   4   5      128.15      127.47      6.86 o 
   2   4   5       61.00       72.51      5.97 o 
   3   4   5      350.28      335.44     20.18 o 
   4   4   5      137.87      123.09     15.17 o 
   5   4   5       39.75       38.94      4.87 o 
   6   4   5       13.02        5.54      4.40 o 
   7   4   5       39.61       48.30      4.80 o 
   8   4   5       57.37       69.52      7.87 o 
   9   4   5        5.03       10.38     13.02 o 
  10   4   5      108.87       99.07      6.83 o 
  11   4   5        3.80       -1.97      4.49 o 
  12   4   5       67.69       70.47      6.06 o 
  13   4   5       16.86       22.38      6.12 o 
  14   4   5       18.48       15.21      5.29 o 
  15   4   5        4.75        7.98      6.56 o 
  16   4   5        1.63        3.60      5.39 o 
  17   4   5        8.72       16.64      5.74 o 
  18   4   5        0.04       11.07      5.73 o 
  19   4   5        0.03       -7.39      7.39 o 
  20   4   5        0.22        1.25      6.19 o 
  21   4   5        2.13       11.45      6.34 o 
  22   4   5        1.29       -4.22     11.56 o 
  23   4   5       19.46       31.16     10.29 o 
   1   5   5      569.87      529.63     42.11 o 
   2   5   5      392.12      366.45     13.16 o 
   3   5   5       23.97       26.60      5.80 o 
   4   5   5      218.11      184.71      8.16 o 
   5   5   5      116.02       97.62      7.01 o 
   6   5   5        8.38        9.08      4.81 o 
   7   5   5        0.49        0.20      4.70 o 
   8   5   5      144.21      131.97     19.41 o 
   9   5   5       34.75       46.98      5.61 o 
  10   5   5       58.02       60.54     11.54 o 
  11   5   5        9.73       12.63      4.74 o 
  12   5   5       18.68       11.85      5.35 o 
  13   5   5       58.22       54.45      6.58 o 
  14   5   5        2.70        0.18      5.53 o 
  15   5   5       15.69       16.40      6.22 o 
  16   5   5       13.25       16.08     10.83 o 
  17   5   5        0.04        4.17     11.81 o 
  18   5   5       34.86       45.17      6.96 o 
  19   5   5       10.11        2.25     16.08 o 
  20   5   5       30.37       41.60     15.42 o 
  21   5   5        7.95       19.89      6.86 o 
  22   5   5        0.83       -6.94      6.98 o 
   0   6   5       21.82       17.01      8.16 o 
   1   6   5      513.69      487.30     13.02 o 
   2   6   5       63.21       49.75      6.74 o 
   3   6   5        0.70        2.01      5.02 o 
   4   6   5       95.13       90.07      7.06 o 
   5   6   5        0.06        4.86      8.37 o 
   6   6   5        0.62        4.22      5.95 o 
   7   6   5       72.64       81.13     10.24 o 
   8   6   5       36.83       28.31      6.14 o 
   9   6   5       70.87       62.25      6.95 o 
  10   6   5        0.88       -1.02      4.91 o 
  11   6   5       61.07       56.82      8.16 o 
  12   6   5       45.68       49.40      6.29 o 
  13   6   5        0.12       -2.85      5.45 o 
  14   6   5       17.21        9.17      5.94 o 
  15   6   5        0.15       -5.92      5.92 o 
  16   6   5        0.76        6.19      5.74 o 
  17   6   5        4.34        6.75      5.98 o 
  18   6   5       11.67        1.97      6.67 o 
  19   6   5        0.04        3.67     12.83 o 
  20   6   5       11.83       10.89     11.59 o 
   1   7   5       23.00       19.01      6.23 o 
   2   7   5       52.06       46.12      6.93 o 
   3   7   5        6.75        9.81      9.30 o 
   4   7   5        6.61       12.58      5.45 o 
   5   7   5       47.48       50.87      7.49 o 
   6   7   5        4.11        1.01      5.57 o 
   7   7   5       35.43       33.83      6.19 o 
   8   7   5        7.99        0.32      5.69 o 
   9   7   5       22.25       18.68      5.75 o 
  10   7   5       31.77       44.25      9.56 o 
  11   7   5        2.78        6.28     10.89 o 
  12   7   5       48.15       52.12      7.78 o 
  13   7   5        0.82       -5.56      6.13 o 
  14   7   5       17.08       20.44      6.69 o 
  15   7   5        3.24        9.21      9.01 o 
  16   7   5        0.00        1.78      6.15 o 
  17   7   5        0.21       -0.89      8.88 o 
  18   7   5        0.02        4.05      6.62 o 
  19   7   5        0.07       -1.56      6.72 o 
   0   8   5      130.19      112.52     13.15 o 
   1   8   5      230.76      209.82     11.35 o 
   2   8   5        1.46       -5.38      5.73 o 
   3   8   5       46.24       37.84      7.22 o 
   4   8   5       12.42       10.24      6.09 o 
   5   8   5        9.09        5.25      5.93 o 
   6   8   5        4.77       12.76      6.24 o 
   7   8   5       26.62       22.40      6.60 o 
   8   8   5        0.06        5.24      5.51 o 
   9   8   5        0.04       -6.12      6.12 o 
  10   8   5       20.03       14.01      6.36 o 
  11   8   5       34.93       32.37      6.55 o 
  12   8   5        0.01       17.42      7.20 o 
  13   8   5        0.02        5.08      6.68 o 
  14   8   5       45.64       47.68      7.65 o 
  15   8   5        8.17       18.89      6.51 o 
  16   8   5       14.83        3.89      7.36 o 
   1   9   5        3.60        6.27      5.40 o 
   2   9   5        3.77       18.57      5.40 o 
   3   9   5        7.72        0.86      8.44 o 
   4   9   5        8.32        3.55      6.35 o 
   5   9   5        0.16        8.46      5.75 o 
   6   9   5        5.14       10.06      8.98 o 
   7   9   5        2.33       10.91      6.28 o 
   8   9   5       93.62       83.47     10.84 o 
   9   9   5        5.08       45.94     40.67 o 
  10   9   5       60.00       67.04      8.29 o 
  11   9   5        7.85        1.21      7.34 o 
  12   9   5        1.04       -4.34      7.22 o 
  13   9   5        0.17        0.53      9.78 o 
   0  10   5       11.15       20.57     11.97 o 
   1  10   5        1.38        3.00      6.69 o 
   2  10   5        0.00       -7.16      7.16 o 
   3  10   5        7.47       10.24      6.46 o 
   4  10   5        5.27       -4.63      6.91 o 
   5  10   5        1.37        0.70      7.00 o 
   6  10   5        0.01        9.68      6.57 o 
   7  10   5       42.23       55.03      8.04 o 
   8  10   5        0.09        0.70      6.81 o 
   0   0   6       38.59       20.14      7.71 o 
   1   0   6      217.83      220.70      8.03 o 
   2   0   6      155.92      182.16      7.61 o 
   3   0   6      595.20      690.51     28.84 o 
   4   0   6      232.63      253.48     11.27 o 
   5   0   6      216.59      233.35     17.79 o 
   6   0   6        8.12        5.64      6.43 o 
   7   0   6       34.87       36.14      5.29 o 
   8   0   6       22.77       25.43      5.54 o 
   9   0   6       28.65       26.86     10.74 o 
  10   0   6        3.38        3.80      4.02 o 
  11   0   6       67.95       60.72      7.65 o 
  12   0   6        8.03        3.58      6.24 o 
  13   0   6      271.57      290.73     15.14 o 
  14   0   6      144.10      154.30      9.11 o 
  15   0   6      727.10      713.65     16.47 o 
  16   0   6      602.63      607.53     15.55 o 
  17   0   6       12.45        5.49      7.41 o 
  18   0   6      328.46      346.67     13.08 o 
  19   0   6       15.50       30.54     19.05 o 
  20   0   6        0.34       -7.13      7.13 o 
  21   0   6      110.34      123.93     14.74 o 
  22   0   6       92.77       88.10      9.53 o 
  23   0   6        0.31        0.54      6.97 o 
   1   1   6       38.72       30.22      4.93 o 
   2   1   6       75.92       77.87     10.24 o 
   3   1   6        1.56        7.52      4.14 o 
   4   1   6       11.50       14.59      4.48 o 
   5   1   6      498.95      491.17     39.45 o 
   6   1   6        5.30        9.18      4.68 o 
   7   1   6       33.43       36.65      9.43 o 
   8   1   6       99.98      112.91      9.38 o 
   9   1   6       66.73       70.83      8.23 o 
  10   1   6        2.64        9.14      4.34 o 
  11   1   6        6.76       14.84      6.75 o 
  12   1   6       19.61        4.60      5.07 o 
  13   1   6       63.59       59.24      6.76 o 
  14   1   6        1.63        0.17      5.71 o 
  15   1   6       21.55       19.42      6.64 o 
  16   1   6       17.78       29.76     12.07 o 
  17   1   6        0.15        1.37      6.66 o 
  18   1   6       42.58       50.00      7.58 o 
  19   1   6        0.78        7.80      6.55 o 
  20   1   6       19.89       15.60      7.09 o 
  21   1   6       10.07       22.90     16.85 o 
  22   1   6        4.54        3.79      7.20 o 
  23   1   6       19.80       29.13      7.72 o 
   0   2   6       50.74       47.37      6.89 o 
   1   2   6       76.64       65.27      5.37 o 
   2   2   6        1.16       -2.03      7.87 o 
   3   2   6       14.08        9.88      4.39 o 
   4   2   6        7.78       10.08      4.33 o 
   5   2   6       84.71       81.58      5.79 o 
   6   2   6       37.17       36.89      5.11 o 
   7   2   6      158.76      158.10      8.85 o 
   8   2   6        0.43        4.87      4.23 o 
   9   2   6        1.35       -0.15      4.43 o 
  10   2   6       20.21       15.93      6.24 o 
  11   2   6       27.92       20.28      4.88 o 
  12   2   6        1.68        8.87      4.56 o 
  13   2   6       10.40       24.06      5.29 o 
  14   2   6        0.04       -4.00      5.57 o 
  15   2   6        0.07       -0.26      5.76 o 
  16   2   6        1.53        3.54      5.70 o 
  17   2   6        9.86       10.57      9.36 o 
  18   2   6        4.19        3.71      5.91 o 
  19   2   6        1.05       -3.10      6.53 o 
  20   2   6        0.07       -3.51      6.57 o 
  21   2   6        0.04        8.62      6.21 o 
  22   2   6       16.58       24.80      7.79 o 
   1   3   6       32.74       41.75      5.24 o 
   2   3   6       14.98        7.53      8.66 o 
   3   3   6       98.98      103.87      9.80 o 
   4   3   6      318.51      308.64     13.81 o 
   5   3   6       54.23       50.91      9.82 o 
   6   3   6       55.45       60.82      7.24 o 
   7   3   6       62.97       66.24      6.13 o 
   8   3   6        1.02       -1.79      5.09 o 
   9   3   6       73.52       71.04     10.04 o 
  10   3   6        1.08       -5.13      5.18 o 
  11   3   6        0.18       -2.42      5.07 o 
  12   3   6        1.46       -2.59      5.45 o 
  13   3   6        0.51       -5.26      5.26 o 
  14   3   6       20.35       25.64      6.06 o 
  15   3   6       12.70       14.42      6.19 o 
  16   3   6        6.88        6.45      5.92 o 
  17   3   6        0.26        0.57      6.35 o 
  18   3   6       46.36       28.20      7.80 o 
  19   3   6       45.75       50.22      7.85 o 
  20   3   6       36.66       37.25      7.34 o 
  21   3   6        4.33        0.64     16.24 o 
  22   3   6        5.84        7.70      7.28 o 
   0   4   6      688.24      677.93     20.20 o 
   1   4   6       22.83       19.51      5.79 o 
   2   4   6       14.00        9.67      5.54 o 
   3   4   6      295.64      296.38     21.30 o 
   4   4   6       91.62      116.80     10.75 o 
   5   4   6       21.51       28.37      5.26 o 
   6   4   6        9.86        6.84      4.77 o 
   7   4   6       63.44       61.30      6.58 o 
   8   4   6       89.80       94.52     11.55 o 
   9   4   6      167.01      167.57      8.53 o 
  10   4   6        1.06        3.63      4.84 o 
  11   4   6       18.63       19.50      6.85 o 
  12   4   6        0.37        1.27      8.57 o 
  13   4   6       22.79       34.48     11.47 o 
  14   4   6        9.35       -0.10      6.05 o 
  15   4   6        0.36       -6.57      9.68 o 
  16   4   6       14.91       18.25      6.13 o 
  17   4   6       14.67       12.38     13.41 o 
  18   4   6       12.06       14.15      6.59 o 
  19   4   6        1.80       -6.46      6.46 o 
  20   4   6        5.91       -7.77      7.77 o 
  21   4   6       29.87       37.75      8.00 o 
   1   5   6      140.12      166.53      8.26 o 
   2   5   6       94.10      104.13      7.20 o 
   3   5   6      190.07      161.77      9.81 o 
   4   5   6       88.56       82.92      6.88 o 
   5   5   6       24.32       26.84      5.20 o 
   6   5   6       16.89       18.17      4.98 o 
   7   5   6       36.60       37.32      6.30 o 
   8   5   6      178.68      166.58      8.96 o 
   9   5   6        8.51        6.99      5.44 o 
  10   5   6       43.77       35.20      9.69 o 
  11   5   6       81.07       85.15      7.78 o 
  12   5   6        7.42       11.89      6.08 o 
  13   5   6      171.31      177.42      9.58 o 
  14   5   6        9.64       14.18      6.32 o 
  15   5   6        0.01       -6.09      6.09 o 
  16   5   6        4.52        8.43      6.16 o 
  17   5   6        0.63        3.85      6.89 o 
  18   5   6        3.78        9.33      7.61 o 
  19   5   6        0.01       -8.58     13.69 o 
  20   5   6        0.12       -1.05      7.12 o 
   0   6   6      124.13      112.14     12.00 o 
   1   6   6      583.23      621.65     18.98 o 
   2   6   6       19.76       13.89      6.42 o 
   3   6   6       33.03       53.36     10.16 o 
   4   6   6       26.24       13.64      6.10 o 
   5   6   6       25.15       28.48      5.89 o 
   6   6   6        2.59       -5.33      6.15 o 
   7   6   6        0.06       13.31      9.84 o 
   8   6   6        4.21        5.58      5.65 o 
   9   6   6       23.73       24.34      6.36 o 
  10   6   6       12.40        3.97      6.88 o 
  11   6   6      170.82      164.67     10.92 o 
  12   6   6        1.59       -1.45      6.10 o 
  13   6   6        1.71       -6.75      7.58 o 
  14   6   6        0.05        3.33      6.56 o 
  15   6   6        0.04       -3.47      6.10 o 
  16   6   6        0.00       10.28      7.58 o 
  17   6   6       40.97       29.62      7.69 o 
  18   6   6        7.06        9.18      7.01 o 
   1   7   6       27.17       12.87      7.25 o 
   2   7   6       46.98       20.66      7.46 o 
   3   7   6       61.71       53.17      8.61 o 
   4   7   6       20.49       11.96      6.35 o 
   5   7   6        0.75       12.96      5.52 o 
   6   7   6        0.85       -0.26      5.63 o 
   7   7   6       51.10       25.28      7.23 o 
   8   7   6       10.66        5.88     11.78 o 
   9   7   6       52.23       55.94      7.87 o 
  10   7   6       12.57       17.00      6.56 o 
  11   7   6        2.97       10.81      6.03 o 
  12   7   6       34.48       39.71     13.70 o 
  13   7   6        2.52       11.40     13.37 o 
  14   7   6        6.66        7.12      6.69 o 
  15   7   6        0.01       17.02      6.29 o 
  16   7   6        2.85        9.14      6.60 o 
   0   8   6       11.45        1.21      9.68 o 
   1   8   6       13.96        5.70      8.44 o 
   2   8   6        4.82       -6.59      6.59 o 
   3   8   6        0.05        7.29      5.86 o 
   4   8   6        8.40       -0.44      6.67 o 
   5   8   6        0.00       -1.53      7.74 o 
   6   8   6       11.38       14.15      8.76 o 
   7   8   6        0.00        0.04      6.21 o 
   8   8   6        6.03        6.08      6.23 o 
   9   8   6        1.85       17.89      6.08 o 
  10   8   6        0.78       -2.14      6.37 o 
  11   8   6        0.12       -4.41      6.96 o 
  12   8   6       10.01       15.95     16.21 o 
  13   8   6        3.51        1.56      7.15 o 
   1   9   6        0.16       -2.60      9.93 o 
   2   9   6       12.10       13.24     12.64 o 
   3   9   6        0.00       -1.67      6.66 o 
   4   9   6       12.12       21.52      6.54 o 
   5   9   6        3.18        6.12      6.57 o 
   6   9   6        0.22        1.98      6.79 o 
   7   9   6        2.85       -7.21      7.21 o 
   8   9   6        3.75        1.44      6.84 o 
   9   9   6        0.14       -7.23     12.77 o 
   1   1   7       17.74       21.55      5.80 o 
   2   1   7      110.10      123.29      7.69 o 
   3   1   7      172.25      177.15     14.47 o 
   4   1   7       54.36       53.96      7.75 o 
   5   1   7       71.13       83.68     25.41 o 
   6   1   7       63.69       78.55      6.92 o 
   7   1   7       16.79       19.87     10.73 o 
   8   1   7       15.76       19.36      5.69 o 
   9   1   7        4.66        4.48      5.14 o 
  10   1   7       17.57       16.30      5.56 o 
  11   1   7        6.60        1.68      8.38 o 
  12   1   7        2.39       -1.19      5.92 o 
  13   1   7       33.74       40.55      6.82 o 
  14   1   7       28.48       37.89      6.93 o 
  15   1   7        1.88        6.06      6.34 o 
  16   1   7        1.56       -3.31      6.46 o 
  17   1   7        0.04        3.49      6.68 o 
  18   1   7        4.78        6.85      7.12 o 
  19   1   7       59.64       63.97      8.74 o 
  20   1   7       17.37        4.33      9.33 o 
   0   2   7       34.14       40.21      7.90 o 
   1   2   7      216.55      213.77      8.82 o 
   2   2   7       19.16       16.81      5.52 o 
   3   2   7        1.89        7.65      4.64 o 
   4   2   7       10.01       -1.38      6.78 o 
   5   2   7        0.40       -0.62      4.78 o 
   6   2   7       66.61       55.47      6.04 o 
   7   2   7       29.51       38.91      7.07 o 
   8   2   7       75.72       78.04      7.36 o 
   9   2   7       17.76       21.86      5.25 o 
  10   2   7       26.33       32.87      5.86 o 
  11   2   7        8.02        9.87      6.94 o 
  12   2   7       29.42       16.95      6.72 o 
  13   2   7       66.81       73.10     16.86 o 
  14   2   7       36.64       36.57      6.96 o 
  15   2   7        1.60        6.60      6.43 o 
  16   2   7       36.35       28.65      8.92 o 
  17   2   7       60.74       60.09      7.84 o 
  18   2   7       11.21        6.63      7.52 o 
  19   2   7       15.83       27.59      7.80 o 
  20   2   7       11.71        7.74      7.27 o 
   1   3   7       35.52       48.10      6.14 o 
   2   3   7      281.09      282.84     10.21 o 
   3   3   7        0.04        8.27      5.04 o 
   4   3   7      142.37      127.97      7.76 o 
   5   3   7       13.10        5.43      9.11 o 
   6   3   7        0.02        4.86      4.94 o 
   7   3   7       11.73        8.53      5.58 o 
   8   3   7       86.56       86.58     12.37 o 
   9   3   7       12.47        9.84      5.22 o 
  10   3   7        2.70       -5.74      5.74 o 
  11   3   7       49.28       58.71      8.80 o 
  12   3   7      202.04      217.15     15.18 o 
  13   3   7        1.38       -7.81     17.42 o 
  14   3   7       90.20      100.61     13.97 o 
  15   3   7        7.33        7.80      6.78 o 
  16   3   7       21.31       34.45      7.10 o 
  17   3   7        1.18        7.50      6.78 o 
  18   3   7        1.56       10.67      9.46 o 
  19   3   7       14.76       11.94      7.05 o 
   0   4   7      599.43      579.03     20.98 o 
   1   4   7        9.50        7.53      5.88 o 
   2   4   7      111.67      116.42      7.66 o 
   3   4   7       53.97       50.12      6.32 o 
   4   4   7        0.16       -3.22      5.39 o 
   5   4   7        8.15       10.02      5.92 o 
   6   4   7        2.79       -5.89      5.89 o 
   7   4   7        3.57        4.70      4.91 o 
   8   4   7        2.68        8.57      7.04 o 
   9   4   7       46.71       35.11      7.21 o 
  10   4   7       29.61       25.92      6.62 o 
  11   4   7       30.53       20.52      6.88 o 
  12   4   7       15.18       15.83      7.99 o 
  13   4   7       35.34       39.59     12.74 o 
  14   4   7        0.18        2.97      6.85 o 
  15   4   7       11.64        8.80      6.70 o 
  16   4   7       11.26       17.90     17.42 o 
  17   4   7        0.97       -2.16      9.49 o 
  18   4   7        2.86        1.19      7.71 o 
   1   5   7       34.66       12.19      6.77 o 
   2   5   7       16.34       10.18      6.30 o 
   3   5   7        7.94       -2.49      7.01 o 
   4   5   7       11.54        0.57      6.46 o 
   5   5   7       83.53       65.46      7.59 o 
   6   5   7       10.24       19.20      5.38 o 
   7   5   7        1.01        3.40      8.76 o 
   8   5   7       18.82       28.74      5.72 o 
   9   5   7        0.56       -1.81      5.62 o 
  10   5   7        2.91       -6.34      6.34 o 
  11   5   7       21.00       25.26      6.53 o 
  12   5   7        8.96       -1.17      6.37 o 
  13   5   7       20.30        1.42     10.19 o 
  14   5   7        8.03       13.31      7.83 o 
  15   5   7        1.73        9.83      6.66 o 
  16   5   7        0.76       -7.41      7.41 o 
  17   5   7        2.96        5.14      8.88 o 
   0   6   7        0.00       -8.47      8.47 o 
   1   6   7       35.35       24.58      7.54 o 
   2   6   7       44.29       55.44     14.69 o 
   3   6   7        2.93       10.71      6.33 o 
   4   6   7       13.33        5.59      5.92 o 
   5   6   7        6.16        3.34      6.46 o 
   6   6   7        9.49        0.86      7.45 o 
   7   6   7        0.10       -1.11      6.01 o 
   8   6   7        7.00        8.26      6.01 o 
   9   6   7        0.64       -3.63      5.89 o 
  10   6   7        2.32        7.92      6.04 o 
  11   6   7        0.09        7.05      6.33 o 
  12   6   7        2.37        6.17      8.60 o 
  13   6   7        0.27       -7.04      7.04 o 
  14   6   7       11.99       13.94      7.04 o 
  15   6   7        0.10       -7.23      7.23 o 
   1   7   7        4.45       -0.47      7.06 o 
   2   7   7       33.11       27.18      7.77 o 
   3   7   7       36.94       29.56      7.51 o 
   4   7   7       54.07       63.31      7.82 o 
   5   7   7        0.93       -6.83      6.83 o 
   6   7   7        7.96       -0.08      9.62 o 
   7   7   7       12.58       11.46      6.66 o 
   8   7   7        6.82       14.84     15.09 o 
   9   7   7       10.97       11.00      6.91 o 
  10   7   7        0.36       -3.30      6.54 o 
  11   7   7        1.49        0.62      6.17 o 
  12   7   7       25.90       33.71      7.80 o 
   0   8   7        5.75       10.76      8.79 o 
   1   8   7        4.35       -3.69      6.71 o 
   2   8   7        8.35        9.76      6.24 o 
   3   8   7       22.57       29.05      7.39 o 
   4   8   7       13.09       15.11      6.68 o 
   5   8   7       39.10       39.83      7.45 o 
   6   8   7        0.40       -2.68     10.76 o 
   7   8   7        5.21        8.20      6.70 o 
   8   8   7       16.92       27.29      9.20 o 
   0   0   8      232.76      287.02     16.11 o 
   1   0   8       40.78       65.39     12.91 o 
   2   0   8      195.16      207.07     12.43 o 
   3   0   8       23.07       22.71      6.35 o 
   4   0   8        3.67       -6.45      7.29 o 
   5   0   8       63.46       61.67      7.98 o 
   6   0   8       12.23       14.63      6.07 o 
   7   0   8      153.06      157.56      9.34 o 
   8   0   8        1.66       18.93     14.43 o 
   9   0   8       32.21       31.64      7.27 o 
  10   0   8        2.55       -8.21     13.82 o 
  11   0   8      146.14      170.67      9.99 o 
  12   0   8       33.20       32.54      7.71 o 
  13   0   8        5.52        3.61      7.87 o 
  14   0   8       57.14       52.31     11.60 o 
  15   0   8        4.56       -6.59     10.60 o 
  16   0   8        5.24        9.45      6.98 o 
  17   0   8        2.24       -1.69      7.71 o 
   1   1   8        0.03        4.74      7.16 o 
   2   1   8       10.80        4.65      5.96 o 
   3   1   8       22.45       33.29      6.27 o 
   4   1   8       73.09       93.32     24.26 o 
   5   1   8        2.41       -0.06      8.15 o 
   6   1   8        5.54        2.10      5.93 o 
   7   1   8        1.48       -1.95      5.95 o 
   8   1   8       13.33       19.00      5.97 o 
   9   1   8       11.86       19.65     11.88 o 
  10   1   8        0.88        0.28      6.31 o 
  11   1   8        6.77        7.50      6.42 o 
  12   1   8       44.43       34.36      7.95 o 
  13   1   8       31.66       44.97     10.42 o 
  14   1   8        1.84        1.56      6.98 o 
  15   1   8        4.94       -3.22      6.95 o 
  16   1   8        7.44        9.20      7.04 o 
  17   1   8       11.81        4.37      7.71 o 
   0   2   8        0.52        0.57      8.28 o 
   1   2   8       34.20       41.70      6.54 o 
   2   2   8       82.71       81.14      7.57 o 
   3   2   8        2.44       18.45      5.58 o 
   4   2   8       34.08       43.00      7.71 o 
   5   2   8       26.48       21.21      8.89 o 
   6   2   8        0.09        4.40      5.51 o 
   7   2   8        2.65        1.15      7.96 o 
   8   2   8        3.26       13.41      5.87 o 
   9   2   8        4.99        0.02      6.50 o 
  10   2   8       13.75       -0.59      6.58 o 
  11   2   8        1.96        2.71      6.35 o 
  12   2   8       12.38        8.68      7.03 o 
  13   2   8        8.63       14.34      7.06 o 
  14   2   8       73.30      101.49      8.79 o 
  15   2   8        0.06       -6.94      6.94 o 
  16   2   8        4.35       -0.76      9.74 o 
   1   3   8       35.80       45.17      7.16 o 
   2   3   8        0.02        3.07      5.71 o 
   3   3   8        9.55       17.57      5.99 o 
   4   3   8       52.39       52.12      7.37 o 
   5   3   8        1.81       -2.01      6.03 o 
   6   3   8       19.54       19.92      6.51 o 
   7   3   8        2.42        8.74      6.18 o 
   8   3   8        2.03        7.11      5.81 o 
   9   3   8        1.61       10.21      5.78 o 
  10   3   8        8.02       20.09      5.80 o 
  11   3   8        0.55        8.18      6.19 o 
  12   3   8        0.70        9.12     11.97 o 
  13   3   8        8.84        4.11      7.42 o 
  14   3   8       11.55        9.78      6.88 o 
  15   3   8        8.47       -1.70      7.63 o 
   0   4   8      180.34      198.64     14.31 o 
   1   4   8        0.48       12.28      7.01 o 
   2   4   8       39.57       48.60      7.30 o 
   3   4   8       30.49       35.78      6.96 o 
   4   4   8       15.06       11.86      6.38 o 
   5   4   8       21.29       23.26      8.06 o 
   6   4   8        0.23       -6.73      6.73 o 
   7   4   8       48.41       46.81     11.95 o 
   8   4   8        0.03       -1.82     10.25 o 
   9   4   8        4.54       12.28      6.34 o 
  10   4   8        0.01       -2.57      8.37 o 
  11   4   8        9.85        2.27      6.78 o 
  12   4   8        3.90      -10.90     23.09 o 
  13   4   8        2.36        3.28      7.05 o 
  14   4   8        1.50       12.56      6.85 o 
   1   5   8       58.55       63.50     15.39 o 
   2   5   8        5.95        5.26      6.71 o 
   3   5   8      106.51       97.16      9.31 o 
   4   5   8        4.64        3.16      6.30 o 
   5   5   8       20.60       22.55      6.94 o 
   6   5   8        5.48       11.87      6.10 o 
   7   5   8        2.00        4.20      5.92 o 
   8   5   8        1.11       -6.22      6.22 o 
   9   5   8        1.70        4.48      7.29 o 
  10   5   8       16.02       38.33     11.15 o 
  11   5   8       20.76       34.04      7.36 o 
  12   5   8       19.01       20.62      8.76 o 
   0   6   8       10.43       16.31     10.00 o 
   1   6   8       26.65       20.40     15.70 o 
   2   6   8        2.92        9.30      6.47 o 
   3   6   8       13.16       26.13     18.76 o 
   4   6   8       12.91       19.20      7.02 o 
   5   6   8       27.47       33.73      6.98 o 
   6   6   8        4.00        9.16     18.57 o 
   7   6   8        2.82        3.62      6.44 o 
   8   6   8        0.03       -0.23      6.85 o 
   9   6   8        3.35       -5.98      6.66 o 
   1   7   8        0.00       -5.32      8.41 o 
   2   7   8        0.00       -0.93     10.51 o 
   3   7   8        1.28       -1.19     10.22 o 
   4   7   8        1.16        8.09      6.55 o 
   1   1   9        0.75        2.67      6.58 o 
   2   1   9       39.77       50.90      9.05 o 
   3   1   9        0.93       12.65      5.83 o 
   4   1   9        0.04        5.69      6.78 o 
   5   1   9       14.20        9.83      6.87 o 
   6   1   9        0.02        9.07      6.78 o 
   7   1   9        0.05       -6.16      6.99 o 
   8   1   9        0.00       -3.85      9.55 o 
   9   1   9        3.53        6.84     12.39 o 
  10   1   9        1.89        0.00      7.20 o 
  11   1   9        0.00        5.49      7.24 o 
  12   1   9        0.01        8.14      6.95 o 
   0   2   9        1.09        3.18     10.25 o 
   1   2   9      163.49      167.64     10.81 o 
   2   2   9        8.86       22.80      6.98 o 
   3   2   9       19.92       21.97      7.27 o 
   4   2   9       31.28       33.00      7.86 o 
   5   2   9       34.98       34.35      8.41 o 
   6   2   9       59.60       89.10      8.40 o 
   7   2   9       16.82       14.69      7.25 o 
   8   2   9        9.27        7.04      9.71 o 
   9   2   9        1.54       14.33      6.48 o 
  10   2   9       20.26       28.82      7.07 o 
  11   2   9       13.03       18.71      7.51 o 
   1   3   9        0.92       -6.10      6.10 o 
   2   3   9       51.87       41.24      8.16 o 
   3   3   9        4.32       -1.29      7.16 o 
   4   3   9        3.01       -6.42      6.86 o 
   5   3   9       12.09        6.88      7.06 o 
   6   3   9        0.47        9.65      6.14 o 
   7   3   9        0.03       -0.47      6.46 o 
   8   3   9        2.28       -3.54      6.53 o 
   9   3   9        6.85       17.79     17.45 o 
  10   3   9        0.92        2.88      7.10 o 
   0   4   9        6.17        2.04      9.81 o 
   1   4   9        7.49        9.35      9.78 o 
   2   4   9        0.73       -6.77      6.77 o 
   3   4   9       15.83       20.56      6.54 o 
   4   4   9        5.58       12.56     10.25 o 
   5   4   9        2.00       -5.83      6.95 o 
   6   4   9        1.07        3.54     12.16 o 
   7   4   9        3.14       10.35      6.05 o 
   8   4   9        0.07        7.13      9.49 o 
   1   5   9        1.22        3.60      6.57 o 
   2   5   9        0.65        1.44      6.95 o 
   3   5   9        0.14        2.11      7.20 o 
                                                 
